# Supplementary material for: Prognostic and Predictive Value of CD163+ Macrophages for Neoadjuvant Chemotherapy in Osteosarcoma
Source: Biomedicines. 2026 Apr 26;14(5):991. doi: 10.3390/biomedicines14050991 (PMC13204522; doi:10.3390/biomedicines14050991)
Supplement: Supplementary file 1 [file biomedicines-14-00991-s001.zip]

Archive with 1 entries (1 files):
- biomedicines-4182392-supplementary.pdf
